# Supplementary material for: To Share or Not to Share? A Survey of Biomedical Researchers in the U.S. Southwest, an Ethnically Diverse Region
Source: PLoS One. 2015 Sep 17;10(9):e0138239. doi: 10.1371/journal.pone.0138239 (PMC4574947; doi:10.1371/journal.pone.0138239)
Supplement: S1 Dataset — (XLSX) [file pone.0138239.s007.xlsx]

## Sheet: Sheet1
Supporting Information for "To Share or Not to Share? A survey of biomedical researchers in the U.S. southwest, an ethnically diverse region"
by Mai H. Oush1, Rebecca Palacios, Alan E. C. Holden, Amelie G. Ramirez, Kipling J. Gallion, and Mary A. O’Connell
S1 Dataset: De-identified verbatim responses to open-ended survey questions
STATE	RespondentID	Q1. In your opinion what are the barriers to implementation of a virtual national biorepository		Q2: If you have collected human biospecimens, in your experience what are the four most common reasons individuals refuse to donate specimens?		Q3: What are your requirements for collaborating and sharing specimens with other investigators?		Q4: What are your major concerns if you are unwilling to share specimens?
	_x0000_	Open-Ended Response	Q1 Responses coded	Open-Ended Response	Q2 Responses coded	Q3 Open-Ended Response	Q3 Responses coded	Q4 Open-Ended Response	Q4 Responses coded
AZ	1762552636	people and legal	*people *legal			ethics and transparency	*ethics *transparency
AZ	1755775535	The major barriers (especially in our region) are the collection of bio/tissue samples themselves, and especially with the concept of future uses possibly not specified during the original collection. The Havasupai case has created enormous distrust of medical researchers among many of the western tribes of native Americans, and has stirred up both governmental and cultural concerns. While it may…	*collection of bio/tissue samples *specification of future uses in consent process [type of consent] *distrust of medical researchers *procedural barriers **awareness of (historical) abuses	n/a
AZ	1754556455	Sufficient funding to accomplish biobanking, annotation and translational research??!!!!	*sufficient funding *annotation *	cultural resistance (ie, Native America), health concerns (ie, poor health due to disease), not understanding the purpose of biobanking and research using banked specimens, frustration with clinical personnel and health care system	*cultural barriers *health concerns *lack of knowledge on purpose of biobanks *frustration with health care system	Specimens are used only by Cancer Center members and their collaborators. Must have peer reviewed funding and must have approval by internal oversight committee.	*use by only cancer center members & collaborators *peer-reviewed funding *approval by internal oversight committee	does not meet criteria listed in #21.	*if not used only by caner center member &collaborators *no peer-reviewd funding *not approved by internal oversight committee
AZ	1754057374			1) Inadequate Education; 2) Identity fear; 3) Inadequate collection methods; 4) Inconvenience; 5) Poor communication	**knowledge, ** fear about loss of privacy **poor collection methods **inconvenience **poor communication	Institutional requirements Federal requirements	*institutional requirements *federal requirements
AZ	1751499225	Ownership, bureaucracy, and "sharing" problems.	*ownership *bureaucracy *sharing issues			Must have an excellent research hypothesis, and must be willing to share in authorship provided that PI is an active participant in the project.	*excellent research hypothesis *co-authorship based on active participation
AZ	1751081400	Consistency in pre-analytical handling of the samples. Clinical annotation that includes survival or outcome information. Information related to concurrent diseases, therapies, or nutritional history. For cancer populations, consistent pathological data on the molecular phenotype of the specimen.	*consistency/standization in handling samples *adequate clinical annotation information	Consenting documents or procedures Inconvenience of coming in for sequential donations if required by the protocol. Risk of cutting needle biopsies (for cancer patients). Adversion to needles (if a blood draw).	*consent paperwork *inconvenience to office visits *adversion to needles/surgical biopsies	I currently don't own any specimens "personally". Instead, specimens collected for my research are available within a biobank within my institution. The specimens in that biobank are broadly available to the scientific community for a fee that covers the collection and banking costs.	*fees to cover the collection and banking costs	The biggest problem with our institution's biobank is a lack of a populated clinical annotated data base. This is a barrier for withdrawing meaningful samples for our own investigators, and would be for anyone outside the institution as well. The cost of withdrawing the samples would also need to be carefully evaluated to make "sharing" practical and sustainable.	*lack of clinical annotated database *cost of withdrawing samples
AZ	1750485973	organization and access.	*organization *access			high quality science and collegial interaction	*high quality science *collegial interaction (co-PI!!)
AZ	1750321619
AZ	1750313140
AZ	1738328334
AZ	1738090087
AZ	1738004628
AZ	1737622951	it is impossible to effectively deidentify the biospecimen (assuming that genetic information can be extracted from it).	*deidentification of samples **patient's identity, privacy
AZ	1737514236	LEGAL AND ETHICAL ISSUES	*legal *ethical	No benefit from study Institutional barriers Too invasive Legal	*lack of benefits *institutional barriers *fear of invasive procedures *legal	Demonstrated expertise in working with clinical samples	*expertise in working with clinical samples	Poor study designs	*poor study design
AZ	1737503513
AZ	1737490971
AZ	1737487878	The lack of standardization of protocols for tissue collection, processing, storage, retention, etc. are a major problem. I would be very leery of tissues collected by others, and similarly protective of tissues and data that I collected where I know the processes and precious resources that went into collecting them. I personally believe that a 'national' repository is a fantasy.	*standardization of protocols *cautious in using other's samples *protection of own samples	1. depending on how the tissue is collected, the request for an extra biopsy 2. lack of time 3. pain 4. privacy concerns	*requests of extra biospies *time burden *pain *patient privacy	personal association and satisfaction that the tissue will be used and handled correctly. Also, reimbursement for resources is essential	*involvment in handling tissues to ensure correctness and satisfaction *reimbursment/fees for resources	time and effort lost, lack of resource recovery, waste of tissue for unsound projects	*time/effort burden *wasting tissues for unsound research *recovery of resources
AZ	1732207413	Quality: I have observed that when biobankers have a vested interest in the disease type that they are banking (either clinical or research interest), the quality of the tissues is extremely high and accompanying information is accurate and sophisticated. General biobanks that take in all tissues and have no expertise or interest in the particular diseases they are collecting outside of just amas…	*quality of samples in general biobanks *consistency/standization in handling samples *adequate clinical annotation information **specialized banks have higher quality samples	We have a local bank, we have local physicians that have long term relationships with the patients and are expert in the area of cancer that we bank who introduce the topic, and a local nurse does the consenting for local uses. In our experience, nearly all patients consent. A few are concerned about "genetic testing" in general.	*concerns on genetic testing	Any good science project that (1) does not deplete the samples,(2) has IRB (human subjects research) approval, and (3) that the bank holds adequate samples number. (4) In some instances, due to the rare nature of the patient's type of sample, we have asked to see the feasibility study showing that the investigators will be able to perform the experiments they describe on some unrelated tissues or…	*no depletion of samples *IRB approval for human subjects research *available feasibility studies for rare samples	We are a highly collaborative group and routinely share samples with other labs and collaborators, or others who contact us by other means (ie even labs that we do not know). If we can accommodate a request, we always do. On the rare occasion that we have not accommodated a request, it has been because we do not have sufficient numbers of samples or the investigator does not have IRB approval.	*insufficient samples *lack of IRB approval by requesitioner
AZ	1730777004
AZ	1730265901	Legal restrictions	*legal
AZ	1729458808	assurring patient identfiers cannot be linked. InvestigTORS WHO NEED/USE STORED SAMPLES TO GAIN PRELIMN DATA FOR NEXT GRANT, ADDITIONAL PUBS INCLUDING GRADUATE STUDENT WORKS	*patient's identity/privacy *not enough samples to share	PENDING ANALYSES PENDING MANUSCRIPTS DIFFICULTY BUILDING A COLLABORATIVE USAGE AGREEMENT IRB RESTRICTION RE;USAGE OF SAMPLES BASED ON CONSENT DESCRIPTION OF ANALYSIS TO BE COMPLETED	not sure how to code this…answers not related to question!?? **DID NOT ANSWER	SHARED DEVELOPMENT OF PUBLICATIONS, GRANTS, ETC	*collaboration *co-authorship	WITHIN CONSENT DOCUMENT AGREEMENT NEED TO COMPLETE MY OWN ANALYTICAL WORK	*consent agreement *time burden
AZ	1728887524	no knowledge as to barriers		no
AZ	1728685182
AZ	1728136985			no time, fear that genetic information will be used against them, failure of health team to enroll patients	*time burden *fear of misuing genetic information *failure of enrolling patient **poor communication between health care system and patient	Data generated from specimens to be made public for other researchers.	*data generated be made public
AZ	1728060186
AZ	1728030157	1) time and paperwork burden due to patient confidentiality issues. 2) competition among investigators	*time burden *paperwork burden *patient confidentiatliy *competition			1) importance/impact of research question 2) reimbursement for time/supplies needed to collect, annotate and share specimens	*impact of research question *reimbursment/fees for time/supplies	1) retribution in manuscript and grant review process.	*co-authorship
AZ	1728029241	Lack of knowledge of importance. Cultural factors: e.g., American Indians often want to be buried with the body intact.	*cultural factors *lack knowledge of importance of biobanks			Trust	*trust	I am not unwilling
CO	1751622427
CO	1751333647	Informatics. The mechanism by which such repositories can build a database is very compplex and in many instances it seems that these issues are not fully thought out or achievable when the concept is generated. In fact, in a few previous attempts to participate in such a repository, we have never reached the level of insuring appropriate HIPAA protections just because the data has never been tra…	*informatics barriers *ensuring appropriate HIPPA protections [privacy barriers]**financial costs to do properly	Inconvenience Concerns about privacy Concerns about being victimized by misconduct	*inconvenience *privacy concerns *misconduct/misuse	IRB approval for research Plausability of research (adequate power, sound hypothesis) Novelty - usually the project should test a hypothesis not fully tested previously	*IRB approval *plausability of research *novelty of research	Primarily as in previous question	*lack of IRB approval *plausability/novelty of research
CO	1751024590
CO	1750345593
CO	1750323536
CO	1750322284			precious resource that many PI's seek, and uses/needs have to be prioritized.	*not the answer to the question!!!
CO	1750301811	Local IRB constraints, funding, consents, personnel.	*IRB barriers *funding *consent barriers *personnel barriers	Lack of enthusiasm by clinical coordinators, surgeons in explaining collections.	*no enthusiasm by collectors *surgeons do not explain process	Good science.	*good science	Wastage of specimens.	*wasting specimens
CO	1747066736	Willingness to share specimens if requested. Cost of preparation for sharing specimens. Consent process.	*sharing barriers *cost *consent process			Federally approved research IRB approval	*federal approval *IRB approval **federally funded research program	Costs involved Loss of specimen if shared physically	*costs *wasting specimens
CO	1743938891	Sicne i have access to a real biorepository, I do not see why I would have any interest in a virtual biorepository. It is not clear to me that it would help my research in any way since I need real smaples that ahve DNA and proteins in them.	*no benefit *need real samples [not data]	I use an institutional biorepository so the biggest issue is IRB approval.	*IRB barriers	NA		NA
CO	1743464836	Obtaining adequate permissions from donors with all possibilities spelled out in terms of ultimate utilizaton of tissues	*adequate permission for types of use			That they not be engaged in research directly competing with our own research direction unless the work is undertaken collaboratively, i.e. shared athorship.	*no competition *co-authorship
CO	1737622102	financing data sharing decisions IRBs	*financing[funding] *data sharing barreirs *IRB barriers	discomfort discomfort discomfort confidentiality	*discomfort *confidentialtiy	open process	Open process	sample depletion	*wasting samples
CO	1737508674
CO	1730083950
CO	1721363577	The major problem is the lack of infrastructure to support the cataloguing updating and distribution of clinical samples for research.	*lack of infrastructure to support database [lack of database infrastructure]**support for distribution of samples			There needs to be a board to ascertain that studies will not be duplicating earlier work with limited amount of sample, and that the proposed studies have merit.	*high merit research *no duplication of previous work
CO	1720714144	The key is to get people to use it. Like many resources, I fear that the biorepository would be heavily used by relatively few people. The idea is to make it available so that is used by many researchers...that is the challenge.	*no interest in virtual database *availability for many			as long as it is well organized and secure.	*well-organized research *security	poorly organized	*poorly organized research
CO	1720531056
CO	1720006559	ethical and system/organization barriers	*ethical barriers *system/organization barriers
CO	1719605136	Competition, IRB approval, Institutional approval of use of biospecimens by other institutions, desire to publish.	*competition *IRB barriers *institutional barriers *publishing issues	Misunderstanding of protocol distrust of the medical establishment perception of increased risk Concern that information will be used in appropriately	*misunderstand protocol *distrust of medical system *feeling of increased risk *inappropriate use of information	Some form of acknowledgement	*acknowledgment	Not enough sample to do both our research and that of other labs	*inadequate samples
CO	1719511734
CO	1719470372	funding	*funding
NM	1737596413	I think that so many repositories are collected for specific purposes. So I collect biospecimens from patients with melanoma. The only other people who would want these are melanoma researchers and I am highly collaborative and we work out methods for sharing. I would not like to just give samples to anyone. Another issue of course is informed consent.	*different type of research work done by other researchers. *informed consent **already sharing with specialized community of researchers	They fear invasion of privacy; they don't want to be "stuck" for blood????????	*invasion of privacy *?????? **pain and discomfort	That we work together and that their idea has merit.	*work together *scientific merit	I have been approached by individuals who have not even bothered to understand the data and who it applied to - "could I just send them some DNA"? I find that poor.	poor scientific caliber
NM	1737476201	Although theoretically I agree that biospecimens should be shared, in practicality we do not have sufficient tissue to conduct the research we feel is warranted at our institution, let alone share tissue with outside investigators. Our IRB limits our studies to very small samples of tissue, as not only will other investigators at our institution request the same samples, but also because the samp…	*not enough tissue for sharing *IRB limitations[sharing/preserving samples for legal purposes] **funding to support staff that would send the samples out	(1) Time/hassle; (2) Mistrust of research institutions; (3) The "Henrietta Lacks" effect - patients believe that their specimens are unduly valuable, and that they should be paid for them, or receive a percentage of profits based on the outcome.	*time *hassle *mistrust of research institutions *henrietta lacks effect	We can't share our malignant tissue specimens, which is the only "collection" we have. The tissues do not belong to us, but to regional hospitals - we are only allowed by those institutions and by our IRB to sample a core, and then must return them.	*the type of tissues we have **NA	Malignant tissues cannot be shared as per above. We have a few buccal samples, but do not have funds to amplify them and make them available.	*malignant tissues cannot be shared *few samples *not enough funds to amplify samples and increase availability
NM	1737474644
NM	1700802300
NM	1699850194	Informed consent and the real ability to speak across cultures??????????.	*informed consent **cultural competency among researchers
NM	1698191144
NM	1698155965	recruitment	*recruitment
NM	1698112887	Cost and informatics.	*cost *informatics	inconvenience of additional procedure (including pain, etc) not clear about what the purpose of the biospecimen collection fear of unexpected consequence of donating potential expense	*inconvenience of additional procedure *unclear purpose of collection *fear of consequences of donating *expenses	Excellent scientific rationale Will not deplete tissue supply Will not require excessive resource (cost or personnel)	*excellent scientific rationale *not deplete tissue supply *no required excessive resources	Will not be able to collaborate	*not collaborating
NM	1697981581	Legal and ethical	*legal *ethical			depending of type and number the samples I would like to be co-author in the publication	*be co-author based on sample type and number
NM	1697950626
NM	1697892388	Security (hackers) a big problem as is the ethics regarding the information gathered - not sure how information/data gathered will be regulated (to benefit the donor if possible). Recruitment I would put as a third big problem (equal representation because not all diseases are created equal).	*Security *ethical *recruitment of diverse donors					Donors not protected; if information gathered that could benefit the donor is not communicated (so that the donor can be notified). lack of reciprocity	*donors not protected *no communication of information which could benefit donor/not notifying donor *lack of reciprocity
NM	1697890296	Administrative organization of samples Ease of access to "sample" database Quality control of contributed samples	*administrative organization of samples!	I have not had prohibitive refusal, however the burden of proper sample collection (identifying, recruiting, consenting, then collecting from children and parents) has seriously delayed my research.	*time factor for proper sample collection	equal participation on analysis of data and interpretation of results co-authorship on publications selection authority for further data sharing	*equal participation on data analysis and interpretation of results *co-authorship on publications *selection authority on further data sharing	misuse of data misinterpretation of data results	*misuse of data *misinterpretation of data results
NM	1697828501
NM	1697799072
NM	1697765230	ethical and recruitment	*ethical *recruitment	NA		NA		NA
NM	1697765129
NM	1693198673
NM	1690591324	Legal issues when dealing with specific ethnic groups.	*legal	n/a		N/A		N/A
NM	1675651991
NM	1662952253	In general, a fear to be scooped by others potentially using one's data?????????.	**competition among scientists			Questions #13-17 are not relevant, since I do not collect human tissue
NM	1662775429	ethics and having buy in?????????.	*ethic **sharing attitudes among researchers	N/A		If the research is supported by federal agencies, it should be available to all.	*availabilty of research to all if federally funded
NM	1662414638	Local institutions need to maintain controls over critical biospecimens, particularly when consented from under-represented minorities. While we would be willing to share specimens with qualified investigators, we are not willing to "dump" our specimens into real or virtual networks where we lose authority and control, and the ability to represent the view of the populations from whom the specime…	*control over critical biospecimens by institutions *loss of authority and control of specimens **need to appropriately represent the community of donors	Lack of trust, complexity or inability to understand consents, imminent domain, group/community refusal vs. right of the individual	*mistrust *complexity/unclear consent *group vs. right of individual???? *imminent domain	Maintaining local control. Not providing specimens to individuals/organizations who do not understand our own regional issues or have limited to no experience in health sciences research or tissue research or who have no clinical experience/expertise.	*maintain local control *individuals/organizations need to understand our regional issues *individuals/organizations need to have experience in health sciences research or tissue research *individuals/organizations need to have clinical experience/expertise	See 21	*maintain local control *individuals/organizations need to understand our regional issues *individuals/organizations need to have experience in health sciences research or tissue research *individuals/organizations need to have clinical experience/expertise
NM	1662342062			I don't do work that involves biospecimens so much of this is not relevant
NM	1662182098	Funding to support initiation and ongoing support.	*cost	Anxiety about their surgery leading them to forego all other considerations Religious reasons	*anxiety of surgery *religious reasons	Review and approval by our IRB and Scientific Merit Committee. Researcher must have funds to pay for specimen.	*review and approval by our own IRB and Scientific Merit Committee *Researchers must have funds to pay for specimens
NM	1661803798	Bureaucracy	*bureaucracy	Do not trust researcher, lack of security, insufficient time, inadequate reward	*trust *security *insufficient time *inadequate reward	Ease of use	*ease of use????
NM	1661683815	I'm not sure I'm qualified to make such an assessment
NM	1661555497	Pathology labs/departments are unwilling to release tissues and cost of obtaining, storing and processing specimen, plus the cost of getting the information updated in a database	*release tissues/cooperation *cost	1. Additional procedure involved. 2. Additional visits involved for procedures. 3. Fear that something maybe discovered in the specimen that may negatively impact insurability 4. Mistrust.	*inconvenience of additonal procedure *additional visits *fear of discovering condition *negative impact on insurance *mistrust	Scientifically meritorius study	*high scientific merit	Do not exhaust tissue for non- definitive studies.	*exhausting tissues for non-definitive studies
NM	1661392088
NM	1661389078	Participation of investigators generating human biospecimens Completing required paperwork	*participation by investigators generating biospecimens *paperwork
NM	1661288024	legal and ethical	*legal *ethical			remain part of the process, informed of results before publication, authorship depends on substantial contribution	*remain part of the research process *informed of results before publishing *authorship based on substantial contribution
NM	1661287143
NM	1661275836	Probably legal and ethical barriers. I understand that the law views biospecimens as no longer "belonging" to the person that gave them and this is very uncomfortable for many people.	*legal *ethical			I currently do not do this type of work.
NM	1661253872
NM	1661225654
OK	1751263224	accuracy of data deposited and how it can be verified before PIs can access information	*accuracy of data	Don't know.. I've always purchased my samples	N/A	MTA, IRB, legal and Tech transfer office review of project submitted by requesting PI/Institution	*review by IRB, MTA, legal and Tech transfer office	Institute and PI's qualifications and expertise. Caliber of the science and purpose of the science. Direct competition with my research program. Lack of administrative/institutional legitimacy from requesting institution	*qualifications/expertise of institute and PI *science caliber *purpose of research *comptetition *lack of administrative/institutional legitimacy
OK	1750873354
OK	1750535763	ethical - if a donor donates for one purpose, they may not want their tissue used for a second unrelated purpose.	*ethical barriers *consent barriers	discomfort time fear of abuse	*discomfort *time burden *fear of abuse
OK	1750338295	Security and recruitment	*security barriers *recruitment barriers
OK	1750308503	legal issues are the major barriers	*legal barriers	N/A
OK	1737935352	Intellectual property rights	*intellectual property rights concerns	Lack of information I have no other known reasons	*lack of knowledge on biospecimen research	Authorship rights	*co-authorship	Lack of authorship	*lack of co-authorship
OK	1737410956	I work with American Indian people of the Southern Plains. I would need permission from each tribe in order to store and share biospecimens from a national biorepository. They have cultural reasons, as well as historical mistrust, for not being amenable to sharing biospecimens.	*cultural barriers *mistrust *obtaining permission from certain groups **awareness of (historical) abuses	N/A		Tribal permission to do so	*tribal permission to collaborate	None.	NONE
TX	1759459691
TX	1745307791	If I understand correctly, these histology specimens would be stained for standard markers and be available for anyone to peruse all the samples on-line?? That is what I understand that virtual means. I would love to be able to review breast cancer and prostate cancer slides that had been stained for estrogen receptors (alpha, beta, and GPR30). In fact I am looking for different histological char…	*lack of large number of samples!!	They want to remain "in control" of the data that comes from them.	*control over data	I want this to be web-based. I just want to look at the samples stained with a standard stain in many cases (estrogen receptor-alpha).	*web-based	I have no specimens to share. I want others to share with me.	N/A
TX	1742552296
TX	1741325804
TX	1741233460	If the NIH does not specifically pay for the procurement of biospecimens, and if other (institutional) funds are used for this purpose, then the NIH has no business in asking for these resources to be shared. How likely would it be for me to obtain funding if I put biobanking personnel into my grant budget? (Not very likely.)	*funding barriers	The most common problem - by far - is the surgeons forget to obtain permission for obtaining tissues in the operating room. I am informed of the possible availability of tissue, and the patient is asleep and in surgery. It is very rare for a person to refuse to give me a blood sample when I request it face-to-face, so, I see no pattern of refusal.	*proper permission	Please see my prior comments. The NIH does not provide (me) with any funding for this purpose.	*provide funding	I would get nothing in return.	*no benefit
TX	1739823772	Obtaining specimens and sharing with investigators	*obtaining samples *sharing barriers			Mutual interest	**mutual interest
TX	1739072790	Sharing bio-specimens for comparing disease states and (in our case) tumour typing makes a great deal of sense. BUT, in an age in which the care of expensive diseases such as cancer are inherently resource -constrained, I would want to know about the uses to which human patient specimens are put and the motives of people who have access to them.	*type of research and researcher's expertise **potential for abuse by unknown researchers
TX	1738007655	Administrative and legal documents	**administrative barriers **legal barriers					intellectual property issues	*intellectual property concerns
TX	1737936499			I mostly use discarded samples	!!!
TX	1737799033	Mainly legal and regulatory. We have found that presentation of the consent information is critical.	*legal barriers *regulatory barriers *presentation of consent information	Do not really understand how they will be used. Distracted by their clinical issues. Ethnic sensitivity for African Americans Privacy and confidentiality issues	*not understanding use of samples *concern over own clinical issues *ethnic barriers *privacy/confidentiality barriers	A clear understanding of the structure, labeling, access and assurance of consent	*clear understanding of sample annotation *assurance of consent	At present we need almost all of our specimens for our own research	*not enough samples
TX	1737738568
TX	1737510649	Providing specimens in a biologically fresh and safe manner. Sequencial patient samples are often needed but usually not available.	*inavailability of sequential patient samples *manner of providing specimens **qualtify of biospecimens **support for distribution of samples	I do so through a tissue bank with no direct contact with patients	!!!!	Uusually not enough specimen is availble to share, as I do not maintain a tissue bank.	*adequate amount of samples	see #21	*not enough samples
TX	1737483665	Proper sample identification-that samples are what they claim to be.	*proper sample identification **quality control on samples			Unique sample sets.	*samples sets be unique
TX	1737482781	Legal and ethical.	*legal barriers *ethical barriers			That when possible some level of data sharing occurs, mainly to avoid repeated analyzes of the same specimens.	*sharing of data [to avoid repeated analysis of same specimens]	That a human subjects protocol covers all the participants.	*complete human subjects protocol
TX	1737477740	Big power big share, no power no share!	*!!!!!!!! Not sure how to code it **access to samples **competition with researchers	N/A		NIH-funded relevant project	**NIH funded relevant project	get it and waste it.	*wasting of samples
TX	1727385694			medical mistrust inconvenience	*mistrust *inconvenience
TX	1721267472	we are happy to share and have supplied most of the metastatic melanoma to the TCGA. Currently, the collection protocols vary for different uses, and there is so much to do here that we rarely have much leftover from the current small biopsies.	*not enough samples to share	cost to institution and researcher, cost of maintaining database and HIPPA audits,	is this the answer to the question!!!!	need cost sharing in a major way...it is prohibitive with all of the HIPPA regulations, even for us to collect.	*cost sharing *HIPPA regualtions	Cost of collection, archiving, compliance with HIPPA, distribution costs, patient followup	*collection/distribution costs *archiving costs *complicance with HIPPA *patient followup
TX	1717125842
TX	1716734898	Tissue handling and processing differences at different sites. Lack of standardized SOPs and information on the samples.	*differences in handling and processing samples *lack of standardized SOPs *lack of standardized sample information	No issues at donating tissue	*no barriers	Mutual interest.	*mutual interest	I am not in direct control of the tissue - here it is handled by a Committee who makes all decisions on need.	N/A
TX	1715193604			no problems collecting biospecimens	*no barriers	no special requirements	*none
TX	1710909662	Local use of the discarded or biopsied tissue so that none is left to share or repose.	*not enough samples to share	poor informed consent	*poor informed consent	Acknowledgement, unless collaborative research is undertaken	*acknowledgment [if not collaboration]	Not enough tissue left to spare	*inadequate tissues
TX	1710810649	Regulatory. It is very time consuming to get approval to send specimens to other investigators	*regulatory barriers *time burden to share samples	I have not personally collected specimens other than blood and skin from laboratory donors and I only recruit volunteers. I don't ask them to donate therefore they don't tell me why if they don't want to	N/A	They should pay for shipping. Collaboration not required unless I have a specific interested in the project.	*pay shipping *collaboration based on interest in research
TX	1710355181	Oversight- is everything being stored/handled properly How do you deal with privacy issues- linking materials to source information	*proper oversight *privacy barriers			Collaboration- if have intellectual input, not just for providing materials	*collaboration based on intellectual input	Amount of material available	*inadequate tissues
TX	1710125439
TX	1709971579			Religion, do not want to take part in experiments involving mice, too tired to consent, and many times no reason is given	*religious barriers *stereotype *health issues *no reason for refusal	That this will be approved based on federal and institutional guidelines and rules That there would be sufficient tissue for our local studies that (raw) data stemming from the research conducted with the specimens be available to us	*federally- and institutionally-approved research *sufficient samples *raw data produced be available to us
TX	1709555134	Ethical. We use human fetal tissues.	*ethical barriers	We obtain our tissues through a third party.	N/A
TX	1708784342
TX	1708509802
TX	1708292553			Lack of sufficent specimen to share, compromize the diagnostic value	*!!!!!
TX	1708283081
TX	1708272864
